# Supplementary material for: Synthesis of Novel N-Methylmorpholine-Substituted Benzimidazolium Salts as Potential α-Glucosidase Inhibitors
Source: Molecules. 2022 Sep 15;27(18):6012. doi: 10.3390/molecules27186012 (PMC9501035; doi:10.3390/molecules27186012)
Supplement: Supplementary file 1 [file molecules-27-06012-s001.zip]

Archive with 1 entries (1 files):
- molecules-1875702-supplementary.pdf
